# Supplementary material for: Serum amyloid P component is an essential element of resistance against Aspergillus fumigatus
Source: Nat Commun. 2021 Jun 18;12:3739. doi: 10.1038/s41467-021-24021-y (PMC8213769; doi:10.1038/s41467-021-24021-y)
Supplement: Supplementary file 4 — Source Data [file 41467_2021_24021_MOESM4_ESM.xlsx]

## Sheet: Figure 1
Figure 1a	Survival of wt and Apcs-/- mice after i.t. injection of A. fumigatus conidia, 1x108.
	Note: 1, non-survived; 0, survived.
						2nd, experiment, not shown
	Days	wt	Apcs-/-			Days	wt	Apcs-/-
	0					0
	1		1			3		1
	2	1	1			3		1
	2		1			3		1
	3	1	1			3		1
	3		1			4		1
	3		1			4	1
	3		1			5	1
	3		1			6		1
	4	1				8	0	0
	4	1				8	0	0
	8	0	0			8	0
	8	0				8	0
	8	0				8	0
	8	0				8	0
	8	0
Figure 1b	Survival of wt and Apcs-/- mice after i.t. injection of A. fumigatus conidia, 5x107.
	Note: 1, non-survived; 0, survived.
	Days	wt	Apcs-/-
	0
	1
	2		1
	3		1
	3		1
	3		1
	3		1
	4		1
	5	1
	8	0	0
	8	0	0
	8	0	0
	8	0
	8	0
	8
Figure 1c:	Rescue of susceptibility to A. fumigatus in Apcs-/- mice after injection of murine SAP-opsonised AF conidia.
	Note: 1, non-survived; 0, survived.
	Days	wt	Apcs-/-	wt + Sap	Apcs-/- + Sap
	0
	1		1		1
	2		1	1
	2		1
	2		1
	3	1	1	1	1
	3		1
	3		1
	3		1
	3		1
	3		1
	3		1
	3		1
	4		1
	5	1	1	1	1
	5				1
	8	0		0	0
	8	0		0	0
	8	0		0	0
	8	0		0	0
	8	0		0	0
	8	0		0	0
	8	0		0	0
	8	0			0
	8				0
Figure 1d:	Rescue of susceptibility to A. fumigatus in Apcs-/- mice after (i.v.) injection of murine SAP.
	Note: 1, non-survived; 0, survived.
	Days	wt	Apcs-/-	wt + Sap	Apcs-/- + Sap
	0
	3		1
	3		1
	4		1		1
	4		1		1
	4		1
	4		1
	5		1
	5		1
	8	0	0	0	0
	8	0	0	0	0
	8	0	0	0	0
	8	0	0	0	0
	8	0	0	0	0
	8	0		0	0
	8	0		0	0
	8	0		0	0
	8	0		0
	8	0		0

## Sheet: Figure 2
Figure 2a:	Induction of SAP circulating levels (ng/ml) after i.t. injection of 5x107 conidia.
	Mice	-	4h	16h	LPS
	1	553.57	3075.45	19178	24301.1
	2	590.17	2739.98	15488	41396.6
	3	503.514	3522.75	31702.3	19703.2
	4		1174.45
Figure 2b:	Confocal image of an infected lung (wt; FITC-labelled 5x107 conidia; 4h) obtained with the use of irrelevant IgGs as indicated in the Material and Methods section.
Figure 2c:	Number of CFU per lung at 16h after infection with 5x107 conidia.
	Mice	wt	Apcs-/-
	1	25000000	190000000
	2	29000000	220000000
	3	49000000	110000000
	4	19000000	140000000
	5	22000000	190000000
	6	71000000	230000000
	7	65000000	300000000
	8	92000000	980000000
	9	40000000	190000000
	10		320000000
	11		90000000
Figure 2d:	FACS analysis of in vivo phagocytosis in BALF neutrophils 4h after injection of 5x107 FITC-labelled AF conidia.
	% of AF FITC+ neutrophils
	Mice	wt	Apcs-/-
	1	64.4	18.2
	2	13.6	5.4
	3	50.5	25
	4	14.3	26.5
	5	69.8	45.3
	6	30.9	38.1
	7	26.3	37.2
	8	49.6	30.2
	9	46.2	32.8
	10	59.7
Figure 2e:	FACS analysis of binding of murine SAP to viable dormant or germinating conidia of AF and competition with human SAP and CRP.
	% of Sap binding
	-	Sap	Sap + SAP	Sap + CRP		-	Sap	Sap + SAP	Sap + CRP		-	Sap	Sap + SAP	Sap + CRP
	0.4	37.6	2.9	35.4		0.1	49.4	2.4	48.7		0.2	81	3.1	82
	0.1	37.4	3.8	30.5		0.2	49.2	2.3	41.1		0.2	81.1	2.9	78.8
	0.2	39.9	3.6	31		0	56.2	1.7	44.3		0.2	72.8	2.4	67.8
	0.1	35.3	4	33.8		0.1	61.4	1.8	44.5		0.2	66.8	3	71.9
	MFI
	-	Sap	Sap + SAP	Sap + CRP		-	Sap	Sap + SAP	Sap + CRP		-	Sap	Sap + SAP	Sap + CRP
	148	915	367	921		162	1219	318	1051		167	1656	340	1685
	142	915	367	803		156	1057	306	917		167	1707	316	1583
	140	936	378	820		158	1019	291	1000		170	1465	310	1389
	137	900	366	855		160	1128	291	953		172	1410	351	1452
Figure 2g:	FACS analysis of phagocytosis in neutrophils after challenge with FITC-labelled AF conidia opsonized or not with murine SAP.
	Note: -, w/o AF.
	% of AF FITC+ neutrophils
						1 min				20 min
	Mice	wt, -	Apcs-/-, -	wt	Apcs-/-	wt+Sap	Apcs-/-+Sap	wt	Apcs-/-	wt+Sap	Apcs-/-+Sap
	1	0.1	0	34.5	34.9	55.4	42.4	59.3	41.9	51.5	52.2
	2	2.3	0	46.5	30.3	62	44.9	47.6	36.1	50.3	54.8
	3	0	0	40.2	50.6	71.8	59.4	56	59.3	58.2	53.8
	4	0.1	0.2	72.7	49.4	83.8	82.8	73.6	43.4	70.7	75.2
	5	0	0	61.5	49.2	84.5	50.3	66.8	38.7	68	48.9
	6	0	0	28.7	38.7	57.3	49.6	40.2	46.8	46.7	50.6
	7	0	0	56.1	44.9	70.3	60.7	56.6	57	78.6	52.9
	8	0	0	66.2	51.4	70.9	65.5	64.1	46.2	64.6	43.8
	9	0	0	38.8	32	57.9	49.6	40.8	39.1	63.2	38.6
	10	0.1	0	37.7	34.1	45.6	51.2	47.5	42.7	47.5	56.8
	11	0	0	37	39	58.5	53.5	47.6	37.1	65.8	40.9
	12	0		44.3		40.2		44.3		51.1
Figure 2h:	FACS analysis of CD11b internalization in neutrophils after challenge with FITC-labelled AF conidia opsonized or not with murine SAP.
	Note: -, w/o AF; frequency of CD11b expression of Figure 2g.
	% of AF FITC+ neutrophils
						1 min				20 min
	Mice	wt, -	Apcs-/-, -	wt	Apcs-/-	wt+Sap	Apcs-/-+Sap	wt	Apcs-/-	wt+Sap	Apcs-/-+Sap
	1	98.1	98.4	67.1	67.7	46	62.1	41.3	61.3	50	55.6
	2	98.9	99.2	55.7	73.4	40.3	61.3	54.4	67	52.3	50.5
	3	99.3	98	61.5	53	30.7	44.2	46.4	44	44.5	49.4
	4	97.8	94.6	30.6	52.8	19.8	52.8	29.3	57.2	32.9	28.8
	5	97.6	95.3	39.9	52	17.4	52.6	35.6	63.6	35.9	55.3
	6	98.4	94.3	73.1	54.8	46.1	54.6	61.6	52.2	56.9	52.7
	7	94.4	98.5	43	58	31.5	44.4	44	47	23.2	51.9
	8	98.2	95.6	36.9	49.7	34	38.3	39.3	55.8	40.1	59.6
	9	96.4	98.1	62.2	69.1	44.8	54.9	59.7	62.3	39.6	64.7
	10	96.2	96.8	56.2	63.2	52.6	50.9	52.5	59.9	50.5	46.3
	11	95	98.4	59.4	61.3	41.7	49.9	51.1	64.2	37.5	60.3
	12	96.5		44.5		51.6		53		45.2

## Sheet: Figure 3 a-d
Figure 3a:	FACS analysis of conidia phagocytosis by freshly isolated human neutrophils in presence of sera depleted (-) from complement components and the effect of human SAP opsonisation.
	Note: two merged experiments.
	Relative frequency of AF FITC+ neutrophils
	5% of human sera
						1 min								30 min
	Replicates	NS	NS+SAP	C3- S	C3- S+SAP	C1q- S	C1q- S+SAP	MBL- S	MBL- S+SAP	NS	NS+SAP	C3- S	C3- S+SAP	C1q- S	C1q- S+SAP	MBL- S	MBL- S+SAP
	1	101.1	141.8	79.7	64.8	108.1	81	111.1	144.4	97.7	118.6	99.1	103.3	95.9	85.9	87.3	112.6
	2	101.1	103.8	87.8	87.1	92.4	95.3	88.9	188.9	105.6	120.9	99.7	104.6	98.3	87.6	104	110.5
	3	97.8	110.5	132.5	101.2	99.5	82.5	100	133.3	96.7	117.2	101.1	102.5	105.8	92.9	108.7	117.2
	4	101.8	168.4							96.1	109.2					105.7	115.6
	5	121.9	153.1							96.6	121.5					103.3	150
	6	76.2	146.9							107.3	122.1					91	113.1
	10% of human sera
						1 min								30 min
	Replicates	NS	NS+SAP	C3- S	C3- S+SAP	C1q- S	C1q- S+SAP	MBL- S	MBL- S+SAP	NS	NS+SAP	C3- S	C3- S+SAP	C1q- S	C1q- S+SAP	MBL- S	MBL- S+SAP
	1	103.2	104.9	123.9	64.3	101.3	69.9	115.5	77.8	97.6	105.8	109.3	110.1	99.4	89.5	101.7	94.3
	2	98.5	108.8	63.3	101.2	93	98.4	64.7	155.7	101	103.7	98.6	108	100.1	91.7	97.7	106.9
	3	98.3	106.2	112.8	114.6	105.6	101.1	119.8	141.7	101.4	110.2	92.1	111.9	100.5	99	100.6	108.8
	4	117	186.6	124.6	74.3	90.3	87.2	103.8	126.9	94.7	105.8					76.6	151
	5	114.2	192.6	95.4	90.7	105.7	90.9	111.5	123.1	102.9	104.7					111.7	126.2
	6	68.8	155.2	80	97.4	103.9	95.3	84.6	115.4	102.4	106.1					111.7	142.8
	7	99.4	113					99.9	103.3
	8	100.5	105.7					102.4	122.6
	9	100.1	109.9					97.7	104.1
	Not shown, raw data used for calculation of the relative frequencies of phagocytosis
	Frequency (%)
	5% of human sera
						1 min								30 min
		NS	NS+SAP	C3- S	C3- S+SAP	C1q- S	C1q- S+SAP	MBL- S	MBL- S+SAP	NS	NS+SAP	C3- S	C3- S+SAP	C1q- S	C1q- S+SAP	MBL- S	MBL- S+SAP
	Replicates	NS	NS + SAP	C3- S	C3- S + SAP	C1q- S	C1q- S + SAP	MBL- S	MBL- S + SAP	NS	NS + SAP	C3- S	C3- S + SAP	C1q- S	C1q- S + SAP	MBL- S	MBL- S + SAP
	1	48.5	68	10.7	8.7	7.6	5.7	1.6	16.5	58.9	71.5	50.5	52.6	56.4	50.5	24.5	31.6
	2	48.5	49.8	11.8	11.7	6.5	6.7	2.6	13.1	63.7	72.9	50.8	53.3	57.8	51.5	29.2	31
	3	46.9	53	17.8	13.6	7	5.8	1.8	6.1	58.3	70.7	51.5	52.2	62.2	54.6	30.5	32.9
	4	14.7	24.3					2	2.6	44.8	50.9					4.3	4.7
	5	17.6	22.1					1.6	3.4	45	56.6					4.2	6.1
	6	11	21.2					1.8	2.4	50	56.9					3.7	4.6
	10% of human sera
						1 min								30 min
		NS	NS+SAP	C3- S	C3- S+SAP	C1q- S	C1q- S+SAP	MBL- S	MBL- S+SAP	NS	NS+SAP	C3- S	C3- S+SAP	C1q- S	C1q- S+SAP	MBL- S	MBL- S+SAP
	Replicates	NS	NS + SAP	C3- S	C3- S + SAP	C1q- S	C1q- S + SAP	MBL- S	MBL- S + SAP	NS	NS + SAP	C3- S	C3- S + SAP	C1q- S	C1q- S + SAP	MBL- S	MBL- S + SAP
	1	82.8	84.2	26.8	13.9	37.7	26	13.2	8.9	76.8	83.3	50.3	50.7	54.3	48.9	27.5	25.5
	2	79	87.3	13.7	21.9	34.6	36.6	7.4	17.8	79.5	81.6	45.4	49.7	54.7	50.1	26.4	28.9
	3	78.9	85.2	24.4	24.8	39.3	37.6	13.7	16.2	79.8	86.7	42.4	51.5	54.9	54.1	27.2	29.4
	4	29.1	46.4	37.2	22.2	34.6	33.4	2.7	3.3	68.9	77					3.7	7.3
	5	28.4	47.9	28.5	27.1	40.5	34.8	2.9	3.2	74.9	76.2					5.4	6.1
	6	17.1	38.6	23.9	29.1	39.8	36.5	2.2	3	74.5	77.2					5.4	6.9
	7	69.1	78.6					71.4	73.8
	8	69.9	73.5					73.2	87.6
	9	69.6	76.4					69.8	74.4
Figure 3b:	FACS analysis of phagocytosis of FITC-labelled AF conidia opsonized or not with murine SAP in whole blood of wt, C3-, and C1q-, MBL1/2- and Factor B-deficient mice.
	Note: Independent experiments. Results of C3-/-, C1q-/- and Mbl1/2-/- are from one experiment, whereas for Fb-/- two merged experiments.
	basal, w/o conidia; -, conidia w/o Sap.
	% of AF FITC+/neutrophils
			wt			C3-/-			C1q-/-					wt			Mbl1/2-/-					wt			Fb-/-
	Mice	basal	-	Sap	basal	-	Sap	basal	-	Sap		Mice	basal	-	Sap	basal	-	Sap			basal	-	Sap	basal	-	Sap
	1	0	29.1	38.8	0	17.8	21.3	0.2	11.4	9.7		1	0.1	7.55	12.7	0	3.65	6.3		Mice	0.1	3.8	7.5	0.2	1	4.2
	2	0.1	38.3	39.5	0	21.5	15.7	0	20.8	8.9		2	0	7.05	15.2	0	3.55	6.7		1	0	0.7	6.6	0.1	3.6	3.8
	3	0	12.1	20	0	5	4.8	0	8.4	6.5		3	0.2	10.4	20.4	0	4.8	9.3		2	0.2	1.3	4.5	0.1	1.4	5.2
	4	0	13.1	16.8	0	3	3.9	0	5	3.7		4	0	8.2	15.65	0	5.55	7.6		3	0	0.7	1.1	0	4	6.3
	5	0	12.7	16.6	0	13.2	9	0	3.9	5.9		5	0	5.15	10.55	0	5.4	8.8		4	0.2	1.8	6.6	0.1	1.5	3.7
	6	0.1	27.9	33.9	0	23.5	7	0	5.2	4.5										5	0.2	0.5	3.1	0	1.4	3.2
	7	0.1	35.7	41	0	5.4	8.3	0	16.2	21.5										6	0.1	2	7	0	2.5	3.3
	8	0.2	22.1	30.4	0.1	5.6	5.5	0.1	20.3	18.1										7	0	4	14.6	0.2	2.2	4.6
	9	0	18.8	22.7	0	11	5.4													8	0.2	2.4	6.9	0.4	5.6	5.6
	10	0	15.2	19.1	0	16	8.9													9	0	9.5	17.2	0.2	3.7	6.7
	11	0	11.9	18.8																10	0.4	6.4	15	0.1	1.8	5.4
																				11	0.1	9.2	17.9	0	3.2	6.6
																				12	0.1	15.7	29.7	0.2	6.2	14.3
																				13	0.1	10.3	22.6	0.4	12.5	22.6
Figure 3c:	FACS analysis of C1q deposition on AF conidia in presence of plasma from wt or Apcs-/- mice.
	Note: -, w/o plasma
	% of C1q+ AF conidia
	-		Mice	wt	Apcs-/-
	0.03		1	4.84	0.99
	0.05		2	4.07	4.58
	0.01		3	4.17	2.94
	0.08		4	4.85	4.68
			5	4.63	1.18
			6	3.15	4.24
			7	5.7	3.7
			8	4.69
			9	3.6
Figure 3d:	Effect of blocking of FcgRs in SAP-mediated phagocytosis by FACS. Human SAP-pre-opsonized FITC-labelled AF conidia phagocytosis by freshly isolated human neutrophils in presence of NS and anti-FcgRs mAbs or an irrelevant mouse IgG.
	Mean of a duplicate experiment.
	Relative frequency of AF FITC+ neutrophils
																		Not shown, raw data used for calculation of relative frequencies of phagocytosis
	Donors	w/o IgG	w/o IgG+SAP	irr. IgG	irr. IgG+SAP	anti-CD16	anti-CD16+SAP	anti-CD32	anti-CD32+SAP	anti-CD64	anti-CD64+SAP	irr. IgG	irr. IgG+PTX3	anti-CD32	anti-CD32+PTX3			Frequency (%)
	A	100	158.14	100	181.92	100	169.02	100	163.41	100	156.56	100	139.8	100	99.8
	B	100	129.71	100	131.74	100	176.6	100	161.2	100	185.43	100	117.48	100	80.67						% of AF-FITC+ neutrophils
	C	100	111.91	100	141.15	100	136	100	139.66	100	141.35							Donors	IgG	Condition	Replicate	Mean
	D	100	177.38	100	140.14	100	163.18	100	159.68	100	158.61							A	w/o	w/o SAP	12.2	15.05
																					17.9
																				w SAP	26.9	23.8
																					20.7
																			irr,	w/o SAP	14.2	13.55
																					12.9
																				w SAP	24.7	24.65
																					24.6
																			anti-CD16	w/o SAP	14.6	14.85
																					15.1
																				w SAP	23.4	25.1
																					26.8
																			anti-CD32	w/o SAP	16.4	16.4
																					16.4
																				w SAP	27	26.8
																					26.6
																			anti-CD64	w/o SAP	17.6	17.15
																					16.7
																				w SAP	24.5	26.85
																					29.2
																		B	w/o	w/o SAP	13.5	13.8
																					14.1
																				w SAP	19.4	17.9
																					16.4
																			irr,	w/o SAP	14.4	14.65
																					14.9
																				w SAP	18.4	19.3
																					20.2
																			anti-CD16	w/o SAP	12.3	11.75
																					11.2
																				w SAP	20.7	20.75
																					20.8
																			anti-CD32	w/o SAP	11.2	12.5
																					13.8
																				w SAP	19.9	20.15
																					20.4
																			anti-CD64	w/o SAP	12.2	12.35
																					12.5
																				w SAP	22.1	22.9
																					23.7
																		C	w/o	w/o SAP	12	11.75
																					11.5
																				w SAP	14.3	13.15
																					12
																			irr,	w/o SAP	8.8	9.6
																					10.4
																				w SAP	14.6	13.55
																					12.5
																			anti-CD16	w/o SAP	9.9	10
																					10.1
																				w SAP	14.2	13.6
																					13
																			anti-CD32	w/o SAP	8.8	8.95
																					9.1
																				w SAP	11.4	12.5
																					13.6
																			anti-CD64	w/o SAP	11	10.4
																					9.8
																				w SAP	15.3	14.7
																					14.1
																		D	w/o	w/o SAP	11.1	11.05
																					11
																				w SAP	18.4	19.6
																					20.8
																			irr,	w/o SAP	13.5	14.2
																					14.9
																				w SAP	19.4	19.9
																					20.4
																			anti-CD16	w/o SAP	13.5	12.9
																					12.3
																				w SAP	21.9	21.05
																					20.2
																			anti-CD32	w/o SAP	12.7	12.65
																					12.6
																				w SAP	20.2	20.2
																					20.2
																			anti-CD64	w/o SAP	12.7	13.65
																					14.6
																				w SAP	20.1	21.65
																					23.2
																			irr.	w/o PTX3	26.6	25.925
																					25.25
																				w PTX3	31.25	33.275
																					35.3
																			anti-CD32	w/o PTX3	46.3	47.925
																					49.55
																				w PTX3	37.35	43.4
																					49.45

## Sheet: Figure 3 e-g
Figure 3e:	Western blot analysis for SAP and IgGs in plasma from healthy donors (A-E) and after their depletion.
	Whole membrane: image of Sap detection and SDS-PAGE standards.									Whole membrane: image of IgG detection and SDS-PAGE standards after stripping solution.
	Non-processed image acquired using Bio-Rad ChemiDoc™ MP Imager.									Non-processed image acquired using Bio-Rad ChemiDoc™ MP Imager.									Whole membrane: Ponceau red staining.
	Extracted signal of SAP. Non-processed image.									Extracted signal of IgGs. Non-processed image.
																			Residual SAP signal after membrane stripping.
Figure 3f:	Effect of IgG depletion in SAP-mediated phagocytosis of A. fumigatus.
	Note: FACS analysis of phagocytosis in neutrophils isolated from A-E after challenge with FITC-labelled AF conidia opsonized or not with human SAP in the presence of autologous plasma-heparin (10%) depleted for SAP (SAP-) and IgGs (IgG-).
	Mean of a duplicate experiment.
																Not shown, raw data used for calculation of the relative frequencies of phagocytosis.
	Relative frequency of AF phagocytosis in neutrophils																				% of AF-FITC+ neutrophils
																			AF, 1min			AF, 20 min
			1 min						20 min							Donor	Plasma	Condition	Replicate	Mean		Replicate	Mean
	NP	NP+SAP	SAP- P	SAP- P+SAP	IgG- P	IgG- P+SAP	NP	NP+SAP	SAP- P	SAP- P+SAP	IgG- P	IgG- P+SAP				A	NP	w/o SAP	5.3	5.85		17	17.75
	100	195.3	100	102.7	100	155.1	100	197.7	100	271.6	100	154							6.4			18.5
	100	258.8	100	203.5	100	169.5	100	229.8	100	69.6	100	181.2
	100	98.3	100	299.2	100	197.3	100	201.7	100	216.8	100	232.1						w SAP	7.6	10.1		33.3	35.1
	100	155.1	100	165	100	71.2	100	103.1	100	291.6	100	243.6							12.6			36.9
	100	252.3	100	150	100	204.7	100	207.3	100	288.8	100	166.9
																	SAP-	w/o SAP	4.6	4.4		9.8	11.25
																			4.2			12.7
																		w SAP	8.9	8.3		28.9	30.55
																			7.7			32.2
																	IgG-	w/o SAP	7.2	6.55		10.7	13.15
																			5.9			15.6
																		w SAP	13.2	11.4		20.9	20.25
																			9.6			19.6
																B	NP	w/o SAP	3.3	3.75		18.4	19.6
																			4.2			20.8
																		w SAP	8.2	7.6		42.8	45.05
																			7			47.3
																	SAP-	w/o SAP	3.5	3.95		13.5	16.75
																			4.4			20
																		w SAP	5.2	5.35		11.3	11.65
																			5.5			12
																	IgG-	w/o SAP	4	4.05		14.6	16.25
																			4.1			17.9
																		w SAP	6.5	5.1		33.5	29.45
																			3.7			25.4
																C	NP	w/o SAP	3.3	3.65		23.4	23.55
																			4			23.7
																		w SAP	5.1	4.75		45	47.5
																			4.4			50
																	SAP-	w/o SAP	2.8	3.45		23.8	23.85
																			4.1			23.9
																		w SAP	6.5	5.8		53.5	51.7
																			5.1			49.9
																	IgG-	w/o SAP	3.4	3.15		13.6	15.75
																			2.9			17.9
																		w SAP	4.4	4.5		36.1	36.55
																			4.6			37
																D	NP	w/o SAP	2.5	2.4		23.1	19.5
																			2.3			15.9
																		w SAP	3.9	3.5		24.1	20.1
																			3.1			16.1
																	SAP-	w/o SAP	3.2	3.6		10.7	11.85
																			4			13
																		w SAP	5	4.95		34.5	34.55
																			4.9			34.6
																	IgG-	w/o SAP	3.1	2.95		14.3	13.75
																			2.8			13.2
																		w SAP	6.1	5.1		22.2	33.5
																			4.1			44.8
																E	NP	w/o SAP	2.4	2.55		13.2	16.4
																			2.7			19.6
																		w SAP	3.6	3.25		37.1	34
																			2.9			30.9
																	SAP-	w/o SAP	2.7	2.5		14.8	14.25
																			2.3			13.7
																		w SAP	5.1	4.45		38.9	41.15
																			3.8			43.4
																	IgG-	w/o SAP	2.7	2.9		11.9	11.95
																			3.1			12
																		w SAP	4.4	4.2		21.3	19.95
																			4			18.6
Figure 3g:	Effect of IgG depletion in SAP-mediated complement depostion on A. fumigatus.
	Note: FACS analsys of C3 deposition on AF conidia opsonized or not with human SAP. SAP- and IgG-depleted plasma-heparin (10%) from A-E (Figure 4b) were used.															Not shown, raw data used for calculation of relative frequencies and MFI of C3 deposition.
	Mean of a duplicate experiment.															Frequency (%)									MFI
																					% of C3+ AF									MFI of AF
																			1min			20 min						1min			20 min
	Relative frequency of C3+ AF conidia															Donor	Plasma	Condition	Replicate	Mean		Replicate	Mean		Donor	Plasma	Condition	Replicate	Mean		Replicate	Mean
																A	NP	w/o SAP	18.4	14.55		22	23.7		A	NP	w/o SAP	1958	1666		2847	3301
				1 min						20 min									10.7			25.4						1374			3755
	Donors	NP	NP+SAP	SAP- P	SAP- P+SAP	IgG- P	IgG- P+SAP	NP	NP+SAP	SAP- P	SAP- P+SAP	IgG- P	IgG- P+SAP
	A	100	67	100	119	100	183.9	100	199.6	100	289.5	100	223.2					w SAP	10.9	9.75		45.4	47.3				w SAP	1374	1353		6359	6406.5
	B	100	184.7	100	127.7	100	135.5	100	124.7	100	170.4	100	186.3						8.6			49.2						1332			6454
	C	100	124.1	100	98.8	100	139.8	100	109.5	100	307.9	100	235.8
	D	100	125	100	104.4	100	174.7	100	131.5	100	178.1	100	259.9				SAP-	w/o SAP	4.9	4.2		13.3	10.45			SAP-	w/o SAP	1070	991.5		1812	1562.5
	E	100	374.1	100	121.7	100	305.6	100	115.1	100	276.5	100	293						3.5			7.6						913			1313
																		w SAP	6.2	5		26.5	30.25				w SAP	1187	1088.5		3023	3515
		Relative MFI of C3+ AF conidia																	3.8			34						990			4007
				1 min						20 min							IgG-	w/o SAP	2.5	2.8		11	10.15			IgG-	w/o SAP	906	916		1794	1728.5
	Donors	NP	NP+SAP	SAP- P	SAP- P+SAP	IgG- P	IgG- P+SAP	NP	NP+SAP	SAP- P	SAP- P+SAP	IgG- P	IgG- P+SAP						3.1			9.3						926			1663
	A	100	81.2	100	108.9	100	115.7	100	194.1	100	225	100	178.8
	B	100	120.9	100	113.1	100	106.7	100	84.8	100	123.4	100	148.5					w SAP	6.5	5.15		25.1	22.65				w SAP	1216	1059.5		3278	3090
	C	100	112.9	100	103.8	100	116.3	100	350.4	100	194.5	100	160.3						3.8			20.2						903			2902
	D	100	109.9	100	105.4	100	137.7	100	135.4	100	155.5	100	172.4
	E	100	222.3	100	113.5	100	170.4	100	498.5	100	175	100	157.1			B	NP	w/o SAP	5.2	5.9		39.4	43.95		B	NP	w/o SAP	1186	1226.5		6079	9518
																			6.6			48.5						1267			12957
																		w SAP	12.3	10.9		54.6	54.8				w SAP	1507	1482.5		8162	8070.5
																			9.5			55						1458			7979
																	SAP-	w/o SAP	5.6	4.7		21.7	17.05			SAP-	w/o SAP	1109	1033.5		3102	2551
																			3.8			12.4						958			2000
																		w SAP	7.4	6		30.1	29.05				w SAP	1304	1168.5		3421	3148
																			4.6			28						1033			2875
																	IgG-	w/o SAP	3.4	3.1		14	10.6			IgG-	w/o SAP	1132	1030.5		2106	1815
																			2.8			7.2						929			1524
																		w SAP	4.5	4.2		21.5	19.75				w SAP	1130	1100		2920	2694.5
																			3.9			18						1070			2469
																C	NP	w/o SAP	4.9	5.4		47.1	48.25		C	NP	w/o SAP	1070	1200.5		6873	6400.5
																			5.9			49.4						1331			5928
																		w SAP	6.7	6.7		52.9	52.85				w SAP	1464	1355		21964	22429
																			6.7			52.8						1246			22894
																	SAP-	w/o SAP	4.4	4.25		15.2	12.7			SAP-	w/o SAP	1206	1157		2554	2185
																			4.1			10.2						1108			1816
																		w SAP	3.6	4.2		43.4	39.1				w SAP	1144	1200.5		4912	4250.5
																			4.8			34.8						1257			3589
																	IgG-	w/o SAP	4.6	4.4		9.8	7.55			IgG-	w/o SAP	1196	1092.5		1876	1584
																			4.2			5.3						989			1292
																		w SAP	6.5	6.15		16.2	17.8				w SAP	1287	1270.5		2401	2538.5
																			5.8			19.4						1254			2676
																D	NP	w/o SAP	9	7.6		31	28.9		D	NP	w/o SAP	1373	1270		3207	3073
																			6.2			26.8						1167			2939
																		w SAP	9.3	9.5		39.7	38				w SAP	1379	1396		4487	4160.5
																			9.7			36.3						1413			3834
																	SAP-	w/o SAP	6.9	5.7		20.3	15.55			SAP-	w/o SAP	1394	1225.5		2470	1998.5
																			4.5			10.8						1057			1527
																		w SAP	5.6	5.95		32.7	27.7				w SAP	1331	1292		3662	3108
																			6.3			22.7						1253			2554
																	IgG-	w/o SAP	3.7	4.35		11.1	9.1			IgG-	w/o SAP	1015	1135		1831	1725
																			5			7.1						1255			1619
																		w SAP	7.4	7.6		26.1	23.65				w SAP	1513	1563		3115	2974
																			7.8			21.2						1613			2833
																E	NP	w/o SAP	4.7	4.05		42.3	43.05		E	NP	w/o SAP	1063	1025.5		4830	7077.5
																			3.4			43.8						988			9325
																		w SAP	14.3	15.15		50.5	49.55				w SAP	2262	2280		33466	35279.5
																			16			48.6						2298			37093
																	SAP-	w/o SAP	4.8	3.45		13.9	18.95			SAP-	w/o SAP	1177	938.5		3891	3655.5
																			2.1			24						700			3420
																		w SAP	4.6	4.2		52.2	52.4				w SAP	1144	1065.5		5641	6397.5
																			3.8			52.6						987			7154
																	IgG-	w/o SAP	0.2	0.9		8	6.4			IgG-	w/o SAP	512	578.5		1763	1548
																			1.6			4.8						645			1333
																		w SAP	2.4	2.75		19.3	18.75				w SAP	888	985.5		2547	2432
																			3.1			18.2						1083			2317

## Sheet: Figure 4
Figure 4a:	FACS analysis of C3 deposition in plasma from wt and Apcs-/- mice on AF conidia opsonized or not with murine SAP.
	% of C3+ AF conidia
			1 min				5 min				10 min				20 min
	Mice	wt	Apcs-/-	wt+Sap	Apcs-/-+Sap	wt	Apcs-/-	wt+Sap	Apcs-/-+Sap	wt	Apcs-/-	wt+Sap	Apcs-/-+Sap	wt	Apcs-/-	wt+Sap	Apcs-/-+Sap
	1	0.8	0.4	1.1	0.8	2	0.9	3.2	1.7	13.9	3.3	24.9	2.9	25.7	4.3	32.6	4.7
	2	0.6	0.2	0.5	0.9	1.5	2	1.5	2	4.8	3.4	5.5	3.9	6.9	6.3	8.1	7.6
	3	0.3	0.3	0.6	0.4	1.3	0.6	2.6	1.2	8.1	0.8	9.7	1.5	12.4	2	13.1	2
	4	0.4	0.4	0.6	0.4	1	0.6	1.8	1.1	3.9	1.2	3.3	1	5.2	1.8	5.5	1.9
	5	0.6	0.3	0.9	0.4	2.9	0.7	1.9	1	11.5	1.2	15.2	1.2	17.8	1.3	17.3	2.1
	6	0.2	0.3	0.6	1.6	1.7	0.6	1.6	1.1	5.8	1	5.5	2.1	9.2	1.9	8.6	2.7
	7	0.4	0.3	0.2	0.7	1.3	0.9	1.2	1.3	1.9	1.3	1.8	1.7	3.5	2.3	3.1	3.4
	8	0.4	0.3	0.4	1.9	0.7	0.8	1.2	3	1.9	1.4	1.3	3.8	2.9	2.4	2.9	9.1
	9	0.5	0.2	1	1.1	1	0.9	1.1	3	1.7	0.9	1.9	6	2.7	1.5	2.9	10.1
	10	0.6	0.5	0.6	0.7	1.4	1.4	2.2	2.3	9.6	4	7	4.1	10	7	13.6	5.8
	MFI of AF
			1 min				5 min				10 min				20 min
	Mice	wt	Apcs-/-	wt+Sap	Apcs-/-+Sap	wt	Apcs-/-	wt+Sap	Apcs-/-+Sap	wt	Apcs-/-	wt+Sap	Apcs-/-+Sap	wt	Apcs-/-	wt+Sap	Apcs-/-+Sap
	1	326	320	359	357	380	341	456	379	751	375	1010	396	1068	428	1243	519
	2	317	335	322	365	362	402	379	421	495	454	493	476	568	586	562	694
	3	300	304	335	351	359	385	432	383	576	333	632	362	772	401	729	397
	4	315	331	307	360	360	315	401	355	466	349	541	352	525	369	561	385
	5	319	328	330	354	410	325	376	352	658	355	804	359	912	372	862	393
	6	313	351	330	378	375	316	409	379	522	371	506	392	695	413	635	458
	7	322	373	317	370	354	338	361	363	381	371	402	366	431	427	456	430
	8	302	320	330	405	331	382	354	463	359	352	330	469	438	409	450	646
	9	322	332	329	395	313	354	354	475	372	356	393	569	418	401	428	750
	10	329	333	335	391	341	398	424	427	620	437	534	451	670	626	755	535
Figure 4b:	C5a levels (ng/ml) in wt and Apcs-/- mouse plasma after incubation with AF conidia opsonized or not with murine SAP.
	Note: w/o, basal C5a in mice w/o AF.
					1 min				5 min				10 min				20 min
	Mice	wt, w/o	Apcs-/-, w/o	wt	Apcs-/-	wt+Sap	Apcs-/-+Sap	wt	Apcs-/-	wt+Sap	Apcs-/-+Sap	wt	Apcs-/-	wt+Sap	Apcs-/-+Sap	wt	Apcs-/-	wt+Sap	Apcs-/-+Sap
	1	23.61	8.91	22.67	15.28	38.23	16.43	51.43	38.22	91.65	25.73	69.53	32.44	132.43	40.39	209.88	85.61	214.67	122.01
	2	13.74	3.55	22.39	5.09	9.87	18.71	2.3	2.46	27.32	30.21	73.19	27.13	22.94	64.03	53.89	77.95	108.94	114.97
	3	12.39	11.75	51.77	4.45	37.65	12.33	58.34	13.65	116.73	46.12	54.39	37.73	97.15	31.65	152.83	31.58	220.58	80.79
	4	14.16	8.03	9.17	24.11	22.37	27.18	31.33	41.68	46.52	21.72	77.42	29.11	70.11	52.98	131.45	41.1	177.28	55.92
	5	2.46	2.46	2.46	7.35	13.51	12.12	64.44	15.35	53.87	52.37	72.53	34.63	66.07	67.93	140.29	99.64	148.69	76.2
	6	3.56	9.66	8.48	7.07	11.24	14.76	2.46	2.46	38.6	13.15	11.3	22.88	18.99	71.16	65.07	66.99	70.6	109.95
	7	3.02	4.82	3.49	14.69	30.28	40.49	58.7	22.28	81.96	58.09	66.3	29.09	107.88	66.84	131.47	37.07	113.84	49.86
	8	4.17	2.97	5.09	2.46	4.98	14.18	9.61	5.42	16.86	2.46	28.57	23.67	17.64	82.57	48.62	80.43	92.01	65.78
	9	4.17	5	2.46	2.46	18.5	12.9	47.76	2.46	36.3	8.75	75.27	13.7	123.3	12.78	154.8	85.25	175.25	65.02
	10	6.34	2.46	11.48	2.46	4.55	2.98	29.48	4.19	34.47	36.13	38.74	15.42	33.27	85.44	95.3	43.66	98.29	137.05
	11	9.65	6.94	3.02	8.11	12.59	7.28	36.38	8.18	9.54	32.46	17.79	25.43	53.46	29.25	68.26	27.55	85.22	63.38
Figure 4c:	FACS analysis of SAP-mediated MAC deposition on AF conidia in presence of human sera depleted from complement components.
	Note: two merged experiments.
	Relative frequency of MAC+ AF conidia
	Replicates	NS	NS+SAP	C3- S	C3- S+SAP	C1q- S	C1q- S+SAP	MBL- S	MBL- S+SAP	FB- S	FB- S+SAP	FH- S	FH- S+SAP	NS	NS+SAP	C3- S	C3- S+SAP	C1q- S	C1q- S+SAP	MBL- S	MBL- S+SAP	FB- S	FB- S+SAP	FH- S	FH- S+SAP
	1	143.7	321.4	111.9	47.6	91.1	33.1	116.2	475.4	112.2	138.4	106.1	207.7	101.6	134.8	72.7	49	74.4	86.1	132.6	127.8	205.7	131	37.7	97.7
	2	121.9	315.7	70.4	108	92.7	61.8	110.9	184.9	130.4	117.6	94.6	111.3	59.6	121.6	95.1	25.6	76.3	30.1	124.1	250	59.5	195.6	122.7	130.6
	3	122.9	325.1	53.7	56	147.9	107.6	95.1	640.8	103.5	138.4	45.8	150.1	122.2	165.9	93.3	47.1	76.9	28.9	54.9	254.7	74.7	136.7	99.5	243.6
	4	45.4	127.6	164	29.4	68.4	56.8	110.9	630.3	59.8	196.2	89	189.5	116.6	177.7	125.7	20.3	107.6	25.8	86.2	294.5	70.9	182.3	120.5	198.9
	5	66.2	522.7	105.85	30.5	99.9	55.2	66.9	656.7	94.1	142.5	164.5	119.62	98.16	208.2	113.2	26.2	164.8	27.7	102.3	159.1	89.2	108.9	119.6	92.22
	6	28.81	138.98	125.19	78.37	122.18	143.93	158.26	128.35	185,01*	135.89	106.96	128.16	101.98	116.39	95.65	152.17	84.21	78.2	105.26	126.32	83.89	198.47	86.29	120.29
	7	62.71	254.24	156.23	133.84	105.44	162.34	85.98	129.6	72.09	163.32	120.89	109.49	95.81	101.69	134.78	78.26	108.27	135.34	91.23	400	68.54	178.01	105.21	108.1
	8	64.41	330.51		126.72	155.65		143.3	239.25	114.19	196.49	127.85	120.57	104.04	104.34	78.26	156.52	72.18	132.33	105.26	526.32	69.57	250.64	77.47	145.95
	9	244.07													158.71	91.3		135.34		98.25	645.61	178.01		131.03	145.95
	*, outlier identified with ROUT method, Q=1%.
Figure 4d:	Analysis of SAP effect on microbicidal activity in sera depleted from complement components.
	Note: experiment performed in quintuplicate.
	Relative (vs. w/o serum) red fluorescence (excitation/emission 535/580-610nm) intensity of the resazurin.												Not shwon, raw values of resazurin fluorescence intensity.
	Replicates	w/o serum	NS	NS+SAP	C3- S	C3- S+SAP	C1q- S	C1q- S+SAP	MBL- S	MBL- S+SAP	POC		Replicates	w/o serum	NS	NS+SAP	C3- S	C3- S+SAP	C1q- S	C1q- S+SAP	MBL- S	MBL- S+SAP	POC
	1	101.28	57.94	38.96	121.11	133.35	84.86	98.3	85.87	44.88	23.7		1	10521	6019	4047	12580	13852	8815	10211	8920	4662	2462
	2	110.14	90.61	24.38	112.13	137.93	82.02	88.81	66.4	69.54	26.05		2	11441	9412	2532	11648	14328	8520	9225	6897	7224	2706
	3	124	73.69	31.38	58.48	117.06	82.44	120.34	75.97	15.91	25.54		3	12881	7655	3260	6075	12160	8564	12500	7891	1653	2653
	4	98.43	65.02	67.1	130.95	131.11	85.61	146.33	91.65	21.83	26.51		4	10225	6754	6970	13603	13619	8893	15200	9520	2268	2754
	5	99.73	82.35	51.93	95.13	116.22	86.68	118.74	57.61	24.85	28.21		5	10360	8554	5394	9882	12073	9004	12334	5984	2581	2930

## Sheet: Figure 5
Figure 5a:	FACS analysis of FITC-labelled AF conidia opsonized with murine SAP on phagocytosis by peripheral murine neutrophils, monocytes and DCs.
	% of AF FITC+/cells																												Not shown, Gating strategy of myeloid cell subsets by FACS in mouse whole blood stained and analysed as described in Material and Methods section.
					Neutrophils									Monocytes									DCs
			1 min				20 min					1 min				20 min					1 min				20 min
	Mice	wt	Apcs-/-	wt+Sap	Apcs-/-+Sap	wt	Apcs-/-	wt+Sap	Apcs-/-+Sap		wt	Apcs-/-	wt+Sap	Apcs-/-+Sap	wt	Apcs-/-	wt+Sap	Apcs-/-+Sap		wt	Apcs-/-	wt+Sap	Apcs-/-+Sap	wt	Apcs-/-	wt+Sap	Apcs-/-+Sap
	1	3.8	2.9	9.6	7.9	6.1	10.3	14.3	20.2		10	3.2	18	10.8	12.3	10	20.7	25.3		5.7	0	8.5	7.1	0	0	13.8	10.5
	2	2.5	2.9	5.4	7	9.3	12.3	21.7	29.1		4.1	7.1	14	8.5	8.6	14.5	18.6	37.8		4.5	0	0	3	0	3.8	6.9	3
	3	3.1	5.6	7.8	14.4	9.5	12	16.2	21.1		6.4	15	11.5	11.7	12.2	4.6	22.1	17.5		0	5.3	15.1	7.4	2.9	6.8	22	13
	4	4.2	2	11	6.8	13.1	13.6	27.7	26.1		5.9	3.4	12.5	18.4	14.3	13	20.8	34.6		6.2	11.1	5	0	3.3	7	5.6	7.2
	5	4.1	3.4	9	5.7	18.9	15.5	34	29.4		3.8	8.8	15.5	13.3	19.6	14.4	34.8	21.7		5.3	3.8	15.4	13.6	7.1	0	13.5	6.7
	6	3.7	3.2	7.2	7.6	7.2	11.5	18.6	26.7		6.8	2.3	15.2	13.9	14.8	9.8	30.5	27.8		3.1	10.5	7.5	11.8	6.9	3.6	8.6	20
	7	2.8	0.9	6.7	5.9	11.7	7.7	25.6	21.5		5.1	3.6	13.6	8.8	11.8	9.4	25.9	20.9		4.2	3.2	5.6	5.5	13.5	8	3.1	14.3
	8		2.3		8.8	20.7	12.7	38.6	26.9			7.1		17.6	14.9	8.4	25.3	23.2			0		13.3	4.3	16.7	3.4	0
Figure 5b:	Effect of human SAP opsonisation on in vitro phagocytosis by isolated human monocytes.
	% of AF FITC+/monocytes					MFI (not shown)
	Donor	-	AF	AF + SAP		-	AF	AF + SAP
	A	1.9	54.3	79.2		86	467	616
	B	0	67.2	71.5		39	631	694
	C	0	43	62.4		40	507	626
	D	0	44.4	72.5		40	643	760
Figure 5c:	Levels of CXCL1, CXCL2, TNF-a and IL-6 in supernatants of BM macrophages from wt and Apcs-/- mice stimulated (24h) with A. fumigatus conidia in the presence of correspondent mouse serum (10%).
		CXCL1, pg/ml							CXCL2, pg/ml							TNF-a, pg/ml							IL-6, pg/ml
		-		AF		LPS			-		AF		LPS			-		AF		LPS			-		AF		LPS
	Mice	wt	Apcs-/-	wt	Apcs-/-	wt	Apcs-/-		wt	Apcs-/-	wt	Apcs-/-	wt	Apcs-/-		wt	Apcs-/-	wt	Apcs-/-	wt	Apcs-/-		wt	Apcs-/-	wt	Apcs-/-	wt	Apcs-/-
	1	248.23	165.58	11716.9	8245.43	30267.3	29089.5		459.88	263.41	40395	12103.2	61918.1	61785		657.1	406.36	5574.4	4508.75	25561.8	19773.9		44.77	3	7272.55	3580.36	25856.6	16738.9
	2	134.58	258.56	6261.76	12615.7	30577.2	35226.4		377.49	358.48	23226	36554.3	59503.4	61442.8		510.83	573.52	3568.47	5086.85	16363.2	35946.6		17.42	3.75	3344.47	5026.47	26728.3	22646.4
	3	139.75	165.58	8648.36	5920.82	29786.8	18923.2		491.57	276.09	29462.3	7578	61062.5	56746.5		629.24	357.6	4348.55	3080.92	32310.9	10642.7		37.94	3	4093.17	2052.21	19026	12677.5
	4	274.06	134.58	7873.49	3146.78	31274.6	8276.43		352.14	276.09	26230.1	5999.89	63325.1	44121.6		650.13	364.57	4390.34	2419.25	29343.8	9244.96		10.59	3	4082.91	1641.97	22369.5	7764.84
Figure 5d:	FACS analysis of FITC-labelled AF conidia phagocytosis by neutrophils, macrophages and DCs in BALFs after i.t. injection of 5x107 conidia opsonized with murine SAP (Sap).
	% of AF FITC+/cells
			Neutrophils					Macrophages					DCs
	Mice	wt	Apcs-/-	wt+Sap	Apcs-/-+Sap		wt	Apcs-/-	wt+Sap	Apcs-/-+Sap		wt	Apcs-/-	wt+Sap	Apcs-/-+Sap
	1	9.4	18.2	13.2	45.1		55.2	47.3	66.7	64.7		8.9	9.8	5.5	28.3
	2	37.1	2.8	25.2	19.2		56.5	59.6	72.8	65.1		1.4	3.5	7.4	7.2
	3	8.5	1.6	45	35.7		48.7	69.6	72.2	68.4		6.9	1.7	6.3	4.5
	4	16.5	15.6	28.1	21.2		75	32.9	77.5	56.2		1.8	5.8	16.4	19.7
	5	12.4	1.3	33.3	35.1		31.4	32	72.1	71.4		25.2	12.3	11	5.2
	6	14.3	11.3				52.4	59.5				18.4	11.6
	7	13.5	12				37.5	62.1				15.8	11.9
	8		2					48					6.1

## Sheet: Figure 6
Figure 6a:	Survival of transiently immunosuppressed wt mice after i.t. injection with the indicated doses of AF conidia and i.p. injection of human SAP.
	1, non-survived; 0, survived.
	Days	AF 5.107, w/o cycloph.	AF 5.107, saline	AF 5.107, SAP	AF 1.107, saline	AF 1.107, SAP	AF 5.106, saline	AF 5.106, SAP
	0
	3		1
	3		1
	3		1
	3		1
	3		1
	4		1	1	1	1	1	1
	4		1	1	1			1
	4		1	1	1
	4		1	1	1
	4		1	1	1
	4		1	1
	4		1	1
	4		1	1
	4		1	1
	4		1	1
	4		1
	4		1
	5			1	1		1
	5			1			1
	5						1
	5						1
	5						1
	6				1	1
	7					1	1
	7						1
	8	0		0		0		0
	8	0		0		0		0
	8	0		0		0		0
	8					0		0
	8					0		0
	8							0
	8							0
	8							0
Figure 6b:	Number of CFU per lung at 16h in mice treated with cyclophosphamide and infected with 1x107 AF conidia.
	Mice	saline	SAP
	1	54000000	12000000
	2	128000000	6000000
	3	44000000	40000
	4	26000000	2000000
	5	6000000	2000000
Figure 6c:	Effect of local administration of SAP in transiently immunosuppressed wt mice after i.t. injected of 5x106.
	1, non-survived; 0, survived.
							Not shown
	Days	saline	SAP
	0						Days	saline	SAP
	2		1				0
	3	1					2		1
	4	1					3	1
	4	1					5	1
	4	1					6	1
	6	1					6	1
	6	1					7	1
	7	1					7	1
	7	1					7	1
	7	1					9		1
	8		1				13	1	1
	9	1	1				15	0	0
	9	1					15	0	0
	11	0	0				15		0
	11	0	0				15		0
	11		0				15		0
	11		0				15		0
	11		0				15		0
	11		0				15		0
	11		0
	11		0
	11		0
Figure 6d:	Number of CFU per lung at 16h of Figure 8c (infection with 5x106 conidia and i.t. injection of human SAP).
	Mice	saline	SAP
	1	1800000	1500
	2	4050000	48000
	3	21000	300000
	4	12000000	4500
	5	5250000	3000
	6	9450000	40500
	7	6600000

## Sheet: Figure 7a 7b
Figure 7a and 7b:	Analysis of cumulative incidence in IPA patients
			Donor	Recipient	Donor	Recipient
ID	Exitus	Months	rs2808661	rs2808661	rs3753869	rs3753869
BMT_001	2	16.13	0	0	1	1
BMT_002	0	24	0	0	2	1
BMT_003	1	20.37	0	0	0	0
BMT_004	2	6.2	1	1	0	0
BMT_005	0	24	0	0	2	1
BMT_006	2	5.57	0	0	1	1
BMT_007	0	24	0	0	0	0
BMT_008	0	24	1	0	0	0
BMT_009	0	24	0	0	0	0
BMT_010	0	24	0	0	0	0
BMT_011	0	24	0	1	0	2
BMT_012	0	24	0	0	2	0
BMT_013	2	8.53	0	0	0	1
BMT_014	0	24	0	0	0	0
BMT_015	0	24	1	1	0	0
BMT_016	2	5.17	0	0	1	1
BMT_017	1	5.53	1	0	0	0
BMT_018	1	11	0	0	0	0
BMT_019	0	15.43	0	0	0	0
BMT_020	0	24	0	1	1	1
BMT_021	1	1.9	1	2	1	0
BMT_022	2	6.13	0	0	2	1
BMT_023	2	3.67	0	1	0	0
BMT_024	1	1.4	0	0	0	1
BMT_025	2	5.5	0	0	1	0
BMT_026	1	12.33	0	1	2	0
BMT_027	0	24	0	0	2	1
BMT_028	1	4.13	0	0	0	0
BMT_029	1	4.4	1	1	0	0
BMT_030	2	2.37	0	1	0	1
BMT_031	0	24	1	0	0	0
BMT_032	0	24	1	0	0	0
BMT_033	0	24	0	1	1	2
BMT_034	0	24	0	0	0	0
BMT_035	0	18.6	1	1	0	2
BMT_036	2	2.5	0	0	0	1
BMT_037	1	0.93	1	0	0	0
BMT_038	0	24	0	0	2	1
BMT_039	0	17.27	0	0	0	0
BMT_040	1	0.63	0	1	1	1
BMT_041	0	24	0	0	0	0
BMT_042	0	24	0	0	0	0
BMT_043	0	24	0	0	1	0
BMT_044	0	24	0	0	0	0
BMT_045	0	24	0	0	0	0
BMT_046	0	24	0	0	1	0
BMT_047	2	9.4	1	0	1	1
BMT_048	2	2.73	0	0	0	1
BMT_049	0	24	0	0	1	1
BMT_050	0	24	0	0	1	1
BMT_051	0	24	0	0	0	0
BMT_052	0	24	0	0	0	1
BMT_053	0	24	0	0	1	1
BMT_054	0	24	0	0	1	1
BMT_055	2	1.57	1	0	0	0
BMT_056	0	24	0	0	0	1
BMT_057	1	7	0	1	0	1
BMT_058	0	24	0	1	0	1
BMT_059	0	24	1	1	0	0
BMT_060	0	18.13	0	1	0	1
BMT_061	2	14.23	0	0	2	1
BMT_062	2	6	0	1	0	1
BMT_063	1	5.27	0	1	0	0
BMT_064	0	24	0	0	0	0
BMT_065	0	24	0	0	1	0
BMT_066	0	24	0	0	0	1
BMT_067	0	24	1	0	0	0
BMT_068	0	24	1	0	0	0
BMT_069	0	24	1	0	0	0
BMT_070	0	24	1	0	0	0
BMT_071	2	16.03	0	0	1	0
BMT_072	2	16.7	0	0	0	0
BMT_073	0	24	0	1	1	0
BMT_074	0	24	0	0	0	0
BMT_075	2	20.77	0	0	0	0
BMT_076	2	15.13	0	2	1	0
BMT_077	0	24	0	0	0	0
BMT_078	0	12.6	0	1	1	0
BMT_079	0	24	0	0	1	0
BMT_080	0	24	0	1	1	0
BMT_081	0	24	0	1	0	1
BMT_082	0	24	0	0	1	1
BMT_083	2	13.93	0	2	1	0
BMT_084	2	3.23	0	1	0	0
BMT_085	2	9.13	0	0	1	2
BMT_086	0	18.1	0	0	0	0
BMT_087	0	24	0	1	0	1
BMT_088	0	24	0	0	1	0
BMT_089	0	24	0	0	0	0
BMT_090	0	24	0	0	0	0
BMT_091	0	24	0	0	0	0
BMT_092	0	24	0	0	0	0
BMT_093	0	24	0	0	0	0
BMT_094	0	24	0	0	0	0
BMT_095	1	6.63	1	1	1	0
BMT_096	0	24	1	0	0	0
BMT_097	0	24	0	0	1	0
BMT_098	0	22.37	0	0	0	1
BMT_099	0	24	0	0	0	0
BMT_100	1	8.13	0	1	0	0
BMT_101	0	24	0	0	0	0
BMT_102	0	24	0	0	0	0
BMT_103	0	24	0	0	0	0
BMT_104	0	24	0	0	0	0
BMT_105	0	24	0	1	0	1
BMT_106	0	24	0	0	1	0
BMT_107	2	2.87	0	0	1	1
BMT_108	1	4.6	0	0	1	0
BMT_109	0	23.53	0	0	1	0
BMT_110	0	24	1	1	1	0
BMT_111	1	5.6	0	1	0	0
BMT_112	2	1.3	0	0	0	0
BMT_113	1	0.97	0	2	0	1
BMT_114	2	3.8	0	0	0	0
BMT_115	0	24	1	0	0	0
BMT_116	0	24	1	0	0	0
BMT_117	0	24	1	0	0	0
BMT_118	0	24	0	0	0	0
BMT_119	0	24	0	0	0	0
BMT_120	0	24	0	0	0	0
BMT_121	0	24	2	0	0	0
BMT_122	0	24	0	0	1	0
BMT_123	0	24	0	0	0	0
BMT_124	2	1.87	0	0	1	2
BMT_125	2	7	0	0	1	0
BMT_126	1	5.5	1	0	1	1
BMT_127	2	8.53	0	0	1	1
BMT_128	1	2.5	1	1	1	0
BMT_129	0	24	0	0	1	1
BMT_130	0	24	0	0	0	0
BMT_131	0	24	1	1	0	1
BMT_132	1	1.4	1	0	1	1
BMT_133	0	24	0	1	1	0
BMT_134	0	24	0	0	1	0
BMT_135	1	0.7	0	1	1	0
BMT_136	0	24	0	0	1	0
BMT_137	0	20.53	1	0	0	0
BMT_138	0	24	0	0	1	2
BMT_139	0	24	0	1	0	1
BMT_140	1	2.2	1	0	0	0
BMT_141	0	24	0	0	0	0
BMT_142	0	24	1	1	1	1
BMT_143	1	23	0	0	0	0
BMT_144	0	19.97	0	0	1	0
BMT_145	0	24	0	0	0	1
BMT_146	0	24	0	0	1	0
BMT_147	0	24	1	0	0	1
BMT_148	1	4.93	0	0	2	2
BMT_149	2	0.77	0	0	0	1
BMT_150	2	5.4	0	0	1	1
BMT_151	0	24	0	0	1	1
BMT_152	0	24	0	0	1	0
BMT_153	0	24	0	1	0	0
BMT_154	0	24	0	1	1	0
BMT_155	1	0.7	0	1	2	0
BMT_156	1	2.53	1	0	0	1
BMT_157	0	24	0	0	0	0
BMT_158	0	24	0	0	0	0
BMT_159	0	24	0	0	0	0
BMT_160	0	24	0	0	0	0
BMT_161	0	24	0	0	0	0
BMT_162	0	24	0	0	0	0
BMT_163	2	4.4	1	1	1	1
BMT_164	1	8.57	0	0	0	0
BMT_165	0	24	1	0	0	0
BMT_166	0	24	0	0	0	0
BMT_167	0	24	1	1	0	1
BMT_168	2	11.53	0	0	1	1
BMT_169	2	2.77	0	0	0	0
BMT_170	0	24	0	0	1	1
BMT_171	0	24	0	1	1	0
BMT_172	0	24	0	1	1	1
BMT_173	0	24	0	0	1	1
BMT_174	0	24	1	1	0	1
BMT_175	1	0.83	1	2	1	0
BMT_176	2	13.53	0	1	1	1
BMT_177	2	11.9	0	1	0	1
BMT_178	2	2.17	0	1	1	1
BMT_179	0	24	0	0	1	0
BMT_180	0	24	0	0	1	0
BMT_181	0	24	0	0	0	1
BMT_182	2	3.97	0	0	0	1
BMT_183	0	24	0	0	0	0
BMT_184	1	0.77	0	0	1	0
BMT_185	0	24	0	1	1	1
BMT_186	2	10.57	0	0	0	0
BMT_187	1	0.67	1	0	0	0
BMT_188	0	24	0	0	1	1
BMT_189	2	4.3	0	0	1	1
BMT_190	0	24	1	0	0	1
BMT_191	2	12.33	1	1	0	0
BMT_192	2	11.7	0	0	0	0
BMT_193	2	9.87	0	1	0	0
BMT_194	2	2.37	0	1	0	0
BMT_195	0	24	0	0	0	0
BMT_196	2	5.53	1	0	1	1
BMT_197	2	1.43	0	1	0	0
BMT_198	2	16.93	0	0	1	1
BMT_199	0	24	0	0	0	0
BMT_200	1	1.7	1	0	1	0
BMT_201	2	7.4	1	1	0	0
BMT_202	2	2.7	0	1	2	0
BMT_203	0	24	0	0	0	0
BMT_204	2	3.1	0	0	1	0
BMT_205	0	12.17	1	1	0	0
BMT_206	0	24	1	0	0	0
BMT_207	0	24	2	0	0	1
BMT_208	0	24	0	0	1	0
BMT_209	1	8	1	1	1	0
BMT_210	0	24	1	1	1	1
BMT_211	1	13.5	1	0	0	0
BMT_212	0	24	0	1	1	0
BMT_213	0	1.77	2	0	0	0
BMT_214	2	1.6	0	0	0	0
BMT_215	1	1.73	2	1	0	0
BMT_216	2	20	0	1	0	1
BMT_217	0	24	0	0	0	0
BMT_218	1	0.57	0	1	1	1
BMT_219	2	4.33	0	0	1	2
BMT_220	0	24	1	0	0	1
BMT_221	0	24	0	1	0	0
BMT_222	0	24	0	0	0	1
BMT_223	0	24	0	0	0	0
BMT_224	0	24	1	2	1	0
BMT_225	2	2.23	1	0	1	1
BMT_226	0	24	1	0	0	1
BMT_227	2	4.9	1	0	1	2
BMT_228	0	24	0	1	1	1
BMT_229	0	24	0	0	1	1
BMT_230	2	3.43	1	0	0	0
BMT_231	0	24	1	1	0	0
BMT_232	0	24	0	0	0	0
BMT_233	0	24	0	0	0	0
BMT_234	0	24	0	1	0	1
BMT_235	2	4.2	0	0	0	2
BMT_236	0	24	0	0	0	0
BMT_237	0	24	0	0	0	1
BMT_238	0	24	0	1	1	0
BMT_239	1	4	1	0	2	0
BMT_240	0	24	0	0	0	1
BMT_241	1	5.8	0	1	0	2
BMT_242	2	5.43	1	1	0	1
BMT_243	0	24	0	1	1	1
BMT_244	0	24	1	1	0	1
BMT_245	0	24	0	1	1	1
BMT_246	0	24	0	1	1	1
BMT_247	0	24	1	1	0	1
BMT_248	0	24	0	0	0	1
BMT_249	2	6.3	1	0	0	1
BMT_250	0	24	0	0	0	1
BMT_251	0	24	0	0	0	1
BMT_252	2	4.8	0	0	0	1
BMT_253	0	24	0	0	0	1
BMT_254	2	7.07	0	0	2	0
BMT_255	1	1.1	0	1	0	1
BMT_256	0	24	0	0	0	0
BMT_257	2	2.17	0	0	1	2
BMT_258	1	0.2	2	0	0	0
BMT_259	2	2.17	0	1	0	1
BMT_260	0	24	0	0	0	0
BMT_261	0	24	0	0	0	1
BMT_262	1	15.9	1	0	1	1
BMT_263	1	2.33	0	0	1	0
BMT_264	0	24	1	0	0	0
BMT_265	0	24	1	0	0	0
BMT_266	0	24	1	0	0	0
BMT_267	2	12.33	1	0	0	0
BMT_268	1	0.67	0	2	2	0
BMT_269	0	23.77	0	0	0	1
BMT_270	0	24	0	0	0	0
BMT_271	0	24	1	1	0	1
BMT_272	0	24	0	1	0	0
BMT_273	0	24	0	0	0	1
BMT_274	0	24	0	0	0	0
BMT_275	0	24	0	1	1	0
BMT_276	1	5.8	0	0	0	1
BMT_277	1	2.3	0	0	1	1
BMT_278	0	24	1	0	0	0
BMT_279	0	24	1	0	0	0
BMT_280	0	24	1	0	0	0
BMT_281	2	4.63	0	0	2	2
BMT_282	2	13.03	0	1	0	0
BMT_283	0	24	1	0	0	1
BMT_284	1	12.1	0	2	0	0
BMT_285	2	6.13	0	1	0	0
BMT_286	1	0.83	1	0	1	0
BMT_287	0	24	0	0	1	0
BMT_288	0	24	0	1	0	0
BMT_289	2	12.07	0	0	0	1
BMT_290	1	5.13	1	0	1	1
BMT_291	2	3.1	0	0	0	0
BMT_292	0	24	0	0	2	0
BMT_293	2	4.97	0	0	0	1
BMT_294	0	6.27	0	0	1	1
BMT_295	0	24	0	1	0	0
BMT_296	0	24	0	1	0	0
BMT_297	2	0.73	0	0	0	0
BMT_298	2	7.73	0	0	0	0
BMT_299	0	24	1	0	1	1
BMT_300	1	1.03	0	0	1	1
BMT_301	2	13.07	0	0	0	1
BMT_302	0	24	0	0	1	2
BMT_303	0	24	0	0	1	0
BMT_304	1	0.33	0	0	1	1
BMT_305	0	24	0	0	0	0
BMT_306	0	24	0	0	1	0
BMT_307	2	0.23	0	0	1	1
BMT_308	1	7.93	0	0	0	0
BMT_309	0	24	0	1	0	0
BMT_310	0	24	0	0	0	0
BMT_311	0	24	1	0	1	1
BMT_312	1	12.7	1	1	1	0
BMT_313	0	24	1	1	0	1
BMT_314	2	7.33	1	0	1	1
BMT_315	2	0.37	1	1	0	0
BMT_316	1	0.7	0	0	1	1
BMT_317	0	24	0	2	0	1
BMT_318	1	0.23	0	0	2	1
BMT_319	1	4.63	0	0	0	0
BMT_320	1	5.1	0	0	0	0
BMT_321	1	3.23	1	1	0	0
BMT_322	1	2.37	0	0	0	0
BMT_323	1	0.37	1	1	0	0
BMT_324	1	0.7	0	0	1	1
BMT_325	1	6.5	0	0	1	1
BMT_326	1	0.43	0	0	0	0
BMT_327	2	3.63	1	1	0	0
BMT_328	0	24	1	1	0	0
BMT_329	1	1.83	0	0	0	1
BMT_330	2	2.5	1	1	0	0
BMT_331	0	24	1	0	0	0
BMT_332	0	24	1	0	0	0
BMT_333	1	0.17	0	0	0	0
BMT_334	2	3.63	1	1	1	1
BMT_335	0	12.1	0	0	0	1
BMT_336	0	4.57	1	0	0	1
BMT_337	1	2.77	0	0	0	1
BMT_338	1	1.6	0	1	0	0
BMT_339	0	13	1	0	0	1
BMT_340	2	3.23	0	0	0	0
BMT_341	2	3.33	0	0	0	0
BMT_342	2	21.97	0	0	2	1
BMT_343	2	2.17	0	0	0	0
BMT_344	0	24	0	0	1	1
BMT_345	0	24	0	0	1	1
BMT_346	0	5.7	0	0	0	0
BMT_347	1	3.13	0	0	1	0
BMT_348	2	0.23	0	0	0	1
BMT_349	1	2.23	0	0	0	1
BMT_350	2	15.8	0	0	0	0
BMT_351	2	9.03	0	0	1	0
BMT_352	2	0.03	0	1	0	1
BMT_353	0	24	0	0	0	0
BMT_354	0	24	0	0	0	0
BMT_355	1	1	0	1	0	0
BMT_356	1	5.27	2	0	0	1
BMT_357	2	15.93	0	1	1	0
BMT_358	0	24	0	0	0	0
BMT_359	2	0.07	1	0	0	0
BMT_360	0	24	0	0	0	1
BMT_361	0	24	0	1	0	1
BMT_362	0	23.1	1	0	0	0
BMT_363	0	24	1	0	0	0
BMT_364	0	24	1	0	0	0
BMT_365	0	24	1	0	0	0
BMT_366	1	0.57	0	1	1	0
BMT_367	2	14.27	0	1	1	1
BMT_368	1	10.43	1	0	1	1
BMT_369	0	24	0	0	0	1
BMT_370	0	18.8	1	0	0	0
BMT_371	2	2.53	0	0	0	0
BMT_372	1	4.83	0	0	0	1
BMT_373	1	14.47	0	0	0	1
BMT_374	2	2.8	1	0	0	1
BMT_375	2	1.1	1	1	0	0
BMT_376	2	0.4	1	0	0	1
BMT_377	0	24	0	0	0	1
BMT_378	1	4.67	0	1	0	1
BMT_379	1	0.8	1	0	0	0
BMT_380	0	0.7	0	0	0	1
BMT_381	2	6.57	0	0	0	0
BMT_382	0	24	1	1	0	1
BMT_383	1	2.53	0	0	1	0
BMT_384	0	24	0	1	0	1
BMT_385	2	0.63	0	0	1	0
BMT_386	0	24	0	0	0	0
BMT_387	2	8.73	1	1	0	0
BMT_388	2	6.97	0	0	0	0
BMT_389	0	24	0	0	0	1
BMT_390	1	1.97	0	0	0	0
BMT_391	2	1.17	1	0	0	1
BMT_392	0	24	0	0	0	1
BMT_393	2	6.53	0	0	0	1
BMT_394	0	22.47	1	0	1	0
BMT_395	2	13.77	1	0	0	1
BMT_396	0	9.4	0	0	0	0
BMT_397	1	2.8	0	0	0	1
BMT_398	0	19.07	0	0	1	0
BMT_399	0	24	0	0	0	1
BMT_400	0	3.23	0	1	0	1
BMT_401	0	24	1	1	0	0
BMT_402	1	5.77	1	1	0	0
BMT_403	2	11.8	1	0	0	0
BMT_404	2	1.67	0	1	0	1
BMT_405	1	6.1	0	0	0	1
BMT_406	0	24	1	0	0	0
BMT_407	1	0.23	0	0	1	0
BMT_408	2	11.17	0	0	1	0
BMT_409	2	0.47	0	2	0	0
BMT_410	1	11.97	0	0	0	0
BMT_411	0	24	0	0	0	1
BMT_412	0	24	0	0	0	0
BMT_413	0	24	1	0	0	0
BMT_414	2	1.03	0	0	0	1
BMT_415	0	20.2	1	1	0	0
BMT_416	2	9.03	0	0	1	0
BMT_417	2	8.63	0	0	0	0
BMT_418	0	24	0	0	1	0
BMT_419	0	24	1	0	0	0
BMT_420	0	23.97	1	0	1	0
BMT_421	0	24	1	0	0	0
BMT_422	0	24	1	0	0	0
BMT_423	0	24	1	0	0	0
BMT_424	1	5.93	0	0	1	1
BMT_425	2	18.23	0	0	0	1
BMT_426	2	0.37	0	0	0	1
BMT_427	2	23.37	0	0	0	1
BMT_428	0	24	0	0	1	1
BMT_429	0	24	0	0	0	1
BMT_430	0	24	1	1	0	1
BMT_431	2	1.07	0	0	0	1
BMT_432	1	6.3	1	0	1	0
BMT_433	2	2.4	0	0	0	1
BMT_434	0	24	0	2	0	1
BMT_435	0	24	0	0	0	1
BMT_436	0	24	0	2	0	1
BMT_437	0	24	0	1	0	1
BMT_438	2	15.4	0	0	0	1
BMT_439	0	24	0	0	0	1
BMT_440	0	24	0	1	0	1
BMT_441	0	24	0	1	0	1
BMT_442	1	1.87	1	1	1	0
BMT_443	0	24	1	0	0	0
BMT_444	0	24	1	0	0	0
BMT_445	0	24	1	0	0	0
BMT_446	2	12.63	0	1	0	1
BMT_447	0	24	1	0	0	0
BMT_448	0	24	1	0	0	0
BMT_449	0	24	1	0	0	0
BMT_450	2	1.23	0	0	0	1
BMT_451	2	1.53	0	0	0	1
BMT_452	1	2.47	2	0	1	1
BMT_453	0	24	0	0	0	0
BMT_454	0	24	0	0	0	0
BMT_455	2	5.03	0	0	0	0
BMT_456	1	4.56	1	1	1	1
BMT_457	1	2.4	0	1	1	1
BMT_458	1	1.3	0	1	1	1
BMT_459	1	4.6	0	1	1	1
BMT_460	1	0.8	0	1	2	1
BMT_461	1	5.5	0	0	2	2
BMT_462	1	4.23	0	0	0	0
BMT_463	1	3.7	0	0	0	0
BMT_464	1	2.8	0	0	0	0
BMT_465	1	3.9	0	0	0	0
BMT_466	1	5.2	0	0	0	0
BMT_467	1	0.6	0	0	0	0
BMT_468	1	1.9	0	0	0	0
BMT_469	1	2.3	0	0	0	0
BMT_470	1	2.9	0	0	0	0
BMT_471	1	4.5	0	0	0	0
BMT_472	1	4.8	0	0	0	0
BMT_473	1	6.8	0	0	0	0
BMT_474	1	7.2	0	0	0	0
BMT_475	1	7.9	0	0	0	0
BMT_476	1	2.5	0	0	0	0
BMT_477	1	3.5	0	0	0	0
BMT_478	1	3.75	0	0	0	0
BMT_479	1	2.34	0	0	0	0
BMT_480	1	2.9	0	0	0	0
BMT_481	0	24	2	0	0	0
BMT_482	0	24	1	0	0	0
BMT_483	0	24	1	0	0	0

## Sheet: Figure 7 c-e
Figure 7c:	Levels of SAP (ng/ml) in sera and BALFs of hematological patients from the FUNBIOMICS cohort.
	Sera			BALFs
	control	IPA		control	IPA
	17358	5636		95,7*	189.2
	10070	16153		6	115
	17074	19827		3.1	4.4
	17176	13758		2.8	29.7
	20524	19786		0.1	24.4
	21617	28311		2.3	4.8
	18383	20849		3	13.3
	6198	12138		1	195
	16721	23831		103,9*	15.6
	12803	16514
	13133	16720		*, outlier identified with ROUT method, Q=1%.
	25911	14852
	15855	19311
	18884	22077
		21881
		24461
		23326
		15100
		13919
		22756
Figure 7d:	Levels of SAP (ng/ml) in serum of IPA patients with donor rs2808661 and analysed as AA vs. GG + GA or separately for the different haplotypes.
			APCS rs2808661 (G/A; V144V)
	GG	GA	AA		GG + GA	AA
	5636	16153*	12138		5636	12138
	19827	23831	16514		19827	16514
	13758	24461	14852		13758	14852
	19786	22756	15100		19786	15100
	28311				28311
	20849				20849
	16720				16720
	19311				19311
	22077				22077
	21881				21881
	23326				23326
	13919				13919
					16153
	*, outlier identified with ROUT method, Q=1%.				23831
					24461
					22756
Figure 7e:	Levels of SAP (ng/ml) in serum of IPA patients with donor rs3753869 and analysed as AA vs. CC + CA or separately for the different haplotypes.
			APCS rs3753869 (C/A; near Gene-5)
	CC	CA	AA		CC + CA	AA
	16153	28311	5636		16153	5636
	19827	19311	13758		19827	13758
	20849	21881	19786		20849	19786
	12138		13919		12138	13919
	23831				23831
	16514				16514
	16720				16720
	14852				14852
	22077				22077
	24461				24461
	23326				23326
	15100				15100
	22756				22756
	28311				28311
	19311				19311
	21881				21881
	Not shown, raw data referring to the analysis of SAP levels in sera and BALFs of hematological patients from the FUNBIOMICS cohort and of serum levels of donors with different genotypes.
	APCS rs2808661 (G/A; V144V)							APCS rs3753869 (C/A; near Gene-5)
	Serum (S) or BALF (B)	Serum sample labeling	Case/Control	SAP, ng/ml	Donor	Recipient		Serum (S) or BALF (B)	Serum sample labeling	Case/Control	SAP, ng/ml	Donor	Recipient
		Serum sample labeling	Case/Control	SAP, ng/ml	D	R			Serum sample labeling	Case/Control	SAP, ng/ml	D	R
	S	C1	Case	5636	GG	GA		S	C1	Case	5635.73	AA	CC
	S	C2	Case	16153	GA	GG		S	C2	Case	16152.7	CC	CC
	S	C3	Case	19827	GG	GG		S	C3	Case	19826.9	CC	CC
	S	C4	Case	13758	GG	GG		S	C4	Case	13758.3	AA	CA
	S	C5	Case	19786	GG	GG		S	C5	Case	19785.7	AA	CA
	S	C6	Case	28311	GG	GA		S	C6	Case	28310.7	CA	CA
	S	C8	Case	20849	GG	GG		S	C8	Case	20848.7	CC	CC
	S	C9	Case	12138	AA	GA		S	C9	Case	12137.9	CC	CC
	S	C10	Case	23831	GA	GG		S	C10	Case	23831.5	CC	CC
	S	C11	Case	16514	AA	GA		S	C11	Case	16513.9	CC	CC
	S	C13	Case	16720	GG	GA		S	C13	Case	16720.4	CC	CC
	S	C14	Case	14852	AA	GA		S	C14	Case	14852.3	CC	CC
	S	C15	Case	19311	GG	GG		S	C15	Case	19310.9	CA	CC
	S	C16	Case	22077	GG	GA		S	C16	Case	22076.9	CC	CC
	S	C19	Case	21881	GG	GA		S	C19	Case	21880.8	CA	CC
	S	C20	Case	24461	GA	GG		S	C20	Case	24461	CC	CC
	S	C21	Case	23326	GG	GG		S	C21	Case	23325.7	CC	CC
	S	C23	Case	15100	AA	GA		S	C23	Case	15100	CC	CC
	S	C24	Case	13919	GG	GA		S	C24	Case	13919.1	AA	CC
	S	C25	Case	22756	GA	GG		S	C25	Case	22756.3	CC	CA
	S	C26	Control	17358	GG	GG		S	C26	Control	17358.3	CA	CA
	S	C28	Control	10070	GG	GG		S	C28	Control	10070	AA	CA
	S	C30	Control	17074	GA	GA		S	C30	Control	17073.6	CC	CC
	S	C31	Control	17176	GG	GG		S	C31	Control	17176.1	CA	CA
	S	C32	Control	20524	GG	GG		S	C32	Control	20524.2	CC	CC
	S	C35	Control	21617	GG	GG		S	C35	Control	21617.4	CC	CA
	S	C36	Control	18383	GG	GG		S	C36	Control	18383.2	CC	CC
	S	C37	Control	6198	GA	GA		S	C37	Control	6198.03	CC	CC
	S	C40	Control	16721	GG	GG		S	C40	Control	16720.6	CA	CA
	S	C41	Control	12803	GG	GG		S	C41	Control	12803.1	CC	CC
	S	C42	Control	13133	GG	GA		S	C42	Control	13133.3	CA	CA
	S	C44	Control	25911	GG	GA		S	C44	Control	25910.7	CC	CC
	S	C45	Control	15855	GG	GG		S	C45	Control	15855.1	CA	CC
	S	C46	Control	18884	GG	GA		S	C46	Control	18884.3	CC	CA
	B	A8	Case	189.2	GG	GG		B	A8	Case	189.203	CC	CC
	B	A9	Case	115	GA	AA		B	A9	Case	115.01	CA	CC
	B	A13	Case	4.4	GG	GG		B	A13	Case	4.43006	CA	CC
	B	A14	Case	29.7	GA	GG		B	A14	Case	29.7084	CC	CC
	B	A15	Case	24.4	GA	GG		B	A15	Case	24.4449	CC	CC
	B	A18	Case	4.8	AA	GA		B	A18	Case	4.79728	CC	CC
	B	A25	Case	13.3	GG	GA		B	A25	Case	13.2507	CA	CA
	B	A30	Case	195	GA	GA		B	A30	Case	194.996	CC	CC
	B	A33	Case	15.6	GG	GA		B	A33	Case	15.6499	CC	CA
	B	A34	Control	95.7	GG	GG		B	A34	Control	95.6626	CC	CC
	B	A36	Control	6	GG	GG		B	A36	Control	6.03359	CC	CA
	B	A37	Control	3.1	GG	GG		B	A37	Control	3.07134	CC	CC
	B	A39	Control	2.8	GG	GG		B	A39	Control	2.76532	CC	CC
	B	A40	Control	0.1	GG	GG		B	A40	Control	0.0968361	CC	CC
	B	A41	Control	2.3	GG	GG		B	A41	Control	2.33689	CC	CC
	B	A42	Control	3	GG	GG		B	A42	Control	3.04685	CC	CC
	B	A43	Control	1	GA	GG		B	A43	Control	0.965929	CA	CA
	B	A44	Control	103.9	GG	GG		B	A44	Control	103.864	CC	CA

## Sheet: Supplementary Figure 1
Supplementary Figure 1:	Survival of wt and Apcs-/- mice after i.t. injection of A. flavus conidia (5x107).
	1, non-survived; 0, survived.
	Days	wt	Apcs-/-
	0
	4	1	1
	4	1	1
	4		1
	5		1
	6	1	1
	6		1
	6		1
	7	1	1
	7		1
	10	0	0
	10	0
	10	0
	10	0
	10	0

[truncated: 15 more sheets: Supplementary Figure 2, Supplementary Figure 3, Supplementary Figure 4, Supplementary Figure 5, Supplementary Figure 6, Supplementary Figure 7, Supplementary Figure 8, Supplementary Figure 9, Supplementary Figure 11, Supplementary Fig. 12a_GSE42519, Supplementary Fig. 12b_GSE11430, Supplementary Fig. 12c_GSE3037, Supplementar Fig. 12d_GSE2935, Supplementary Fig. 12e_GSE25211, Supplementary  Fig. 12f]
